# Supplementary material for: Identification of Stripe Rust Resistance Genes in Common Wheat Cultivars and Breeding Lines from Kazakhstan
Source: Plants (Basel). 2021 Oct 26;10(11):2303. doi: 10.3390/plants10112303 (PMC8619625; doi:10.3390/plants10112303)
Supplement: Supplementary file 1 [file plants-10-02303-s001.zip]

Archive with 1 entries (1 files):
- plants-1402324-supplementary.pdf
